# Supplementary material for: The Hunger Games: Homeostatic State-Dependent Fluctuations in Disinhibition Measured with a Novel Gamified Test Battery
Source: Nutrients. 2021 Jun 10;13(6):2001. doi: 10.3390/nu13062001 (PMC8230368; doi:10.3390/nu13062001)
Supplement: Supplementary file 1 [file nutrients-13-02001-s001.zip]

Archive with 1 entries (1 files):
- nutrients-1240513-supplementary.pdf
